# Supplementary material for: Mtb-Specific HLA-E-Restricted T Cells Are Induced during Mtb Infection but Not after BCG Administration in Non-Human Primates and Humans
Source: Vaccines (Basel). 2024 Oct 1;12(10):1129. doi: 10.3390/vaccines12101129 (PMC11511431; doi:10.3390/vaccines12101129)
Supplement: Supplementary file 1 [file vaccines-12-01129-s001.zip]

Archive with 7 entries (6 files):
- Supplementary figures compressed/
- Supplementary figures compressed/NHP - Supp Figure 1.tif
- Supplementary figures compressed/NHP - Supp Figure 2.tif
- Supplementary figures compressed/NHP - Supp Figure 3.tif
- Supplementary figures compressed/NHP - Supp Figure 4.tif
- Supplementary figures compressed/NHP - Supp Figure 5.tif
- Supplementary figures compressed/NHP - Supp Figure 6.tif
